# Supplementary material for: Effect of Surface-Modified Mica in Hybrid Filler Systems on the Curing and Mechanical Behavior of Ethylene–Propylene–Diene Monomer (EPDM)/Butadiene Rubber (BR) Blend
Source: Polymers (Basel). 2025 Aug 20;17(16):2250. doi: 10.3390/polym17162250 (PMC12389428; doi:10.3390/polym17162250)
Supplement: Supplementary file 1 [file polymers-17-02250-s001.zip]

Archive with 1 entries (1 files):
- polymers-3758874-supplementary.pdf
